# Supplementary material for: The evaluation of feeding, mortality and oviposition of poultry red mite ( Dermanyssus gallinae) on aging hens using a high welfare on-hen feeding device
Source: F1000Res. 2020 Oct 22;9:1266. [Version 1] doi: 10.12688/f1000research.26398.1 (PMC7684678; doi:10.12688/f1000research.26398.1)
Supplement: Video 1 — A demonstration of feeding device assembly, application of the device to hens, and device removal. [file f1000research-9-29146-s0000.tgz]

Archive with 1 entries (1 files):
- 26398V11Obj_2_Video_files_Clipchamp_Edited.mp4
